# Supplementary material for: In Situ Peroxidase Labeling Followed by Mass-Spectrometry Reveals TIA1 Interactome
Source: Biology (Basel). 2022 Feb 11;11(2):287. doi: 10.3390/biology11020287 (PMC8869308; doi:10.3390/biology11020287)
Supplement: Supplementary file 1 [file biology-11-00287-s001.zip]

Archive with 9 entries (8 files):
- Figure S1.tif
- Figure S2.tif
- Full Western Blot/
- Full Western Blot/Figure 1 raw.pdf
- Full Western Blot/Figure 5 raw.pdf
- Full Western Blot/Figure S1 raw.pdf
- Full Western Blot/Figure S2 raw.pdf
- Table S1.pdf
- Table S2.xlsx
